# Supplementary material for: Setting Research Priorities for Preconception Care in Low- and Middle-Income Countries: Aiming to Reduce Maternal and Child Mortality and Morbidity
Source: PLoS Med. 2013 Sep 3;10(9):e1001508. doi: 10.1371/journal.pmed.1001508 (PMC3760783; doi:10.1371/journal.pmed.1001508)
Supplement: Table S4 — The final ranked list of all 37 research questions with scores. (XLSX) [file pmed.1001508.s004.xlsx]

## Sheet: S2 The final ranked list
RANK	RESEARCH QUESTION	NUMBER	CRITERION 1: Answerable?	CRITERION 2: Effective?	CRITERION 3: Deliverable?	CRITERION 4: Short impact?	CRITERION 5: Long impact?	CRITERION 6: Equitable?	RPS	AEA
1	How can preconception nutrition interventions, such as diet diversity, micronutrient supplementation/fortification and achieving optimal BMI, be integrated into broader nutrition and/or health programs and delivered in a cost-effective manner?	16	0.863636	0.806452	0.795455	0.818182	0.901515	0.865079	84.172	0.734848
2	What are the public health approaches to regulate and reduce exposures to environmental tobacco smoke?	33	0.958333	0.822581	0.904762	0.761905	0.819672	0.633929	81.6864	0.671717
3	How can effective interventions to prevent adolescent pregnancy and repeat adolescent pregnancy be delivered at scale?	10	0.863636	0.833333	0.757576	0.776923	0.833333	0.833333	81.6356	0.704545
4	What are the public health approaches to regulate and reduce environmental exposures to smoke stoves?	32	0.916667	0.767857	0.783333	0.709677	0.778689	0.939655	81.598	0.631313
5	What approaches work to increase the use of effective contraception, especially long-acting methods, particularly in the postnatal and post-abortion time periods?	13	0.871212	0.778689	0.780303	0.715385	0.861538	0.883333	81.5077	0.681818
6	What are effective, affordable and feasible means to screen for hypertension affecting girls and women before conception?	23	0.931818	0.808333	0.825397	0.80303	0.789062	0.686441	80.7347	0.686869
7	What are the most effective strategies to scale up the prevention/ detection/ treatment of malaria and helminthiasis to reduce anemia in women of reproductive age?	17	0.923077	0.819672	0.753968	0.704545	0.765625	0.873016	80.6651	0.679293
8	What effective strategies can be developed to modify individuals' behavior to reduce their environmental exposures to smoke stoves?	35	0.870968	0.754386	0.761905	0.688525	0.811475	0.95082	80.6346	0.633838
9	What effective, affordable strategies could be developed to provide effective STI/HIV identification and management, including early antiretroviral therapy, as part of preconception care, and how could these be adapted to maximize uptake by adolescents?	19	0.809524	0.733333	0.753968	0.849206	0.880952	0.8	80.4497	0.656566
10	How can task-shifting to community health workers to screen for chronic conditions among women during the preconception period and take appropriate action (such as referring to specialist, counselling, refer to support groups) be effectively enabled?	21	0.871212	0.758621	0.818182	0.793651	0.798387	0.783333	80.3898	0.651515
11	Develop and evaluate the effect and cost of different delivery strategies for an immunization package for girls including rubella and tetanus, and others as appropriate	20	0.924242	0.790323	0.825758	0.765152	0.746032	0.770492	80.3666	0.676768
12	How can the supply chain for commodities for effective preconception services (nutrition, contraception, medications for chronic and infectious diseases) be integrated with other logistical systems so that it is more reliable and effective?	8	0.848485	0.738095	0.840909	0.769841	0.833492	0.785714	80.2756	0.681818
13	What is the effect, cost and feasibility of using cell phones and other information technologies to improve capacities of front-line workers to target and follow-up women of reproductive age for improved preconception health care?	5	0.94697	0.730159	0.856061	0.7	0.8125	0.708333	79.2337	0.664141
14	What are effective strategies to increase the demand for and supply of contraceptives for women, including multiparas, during their later reproductive years?	12	0.863636	0.816667	0.810606	0.734848	0.742188	0.782258	79.1701	0.659091
15	How can effective interventions (that increase demand, care-seeking and access) to promote adolescent health and nutrition be delivered at scale?	11	0.893939	0.775862	0.719697	0.730769	0.780303	0.849206	79.163	0.666667
16	What are effective, affordable and feasible means to screen for diabetes affecting girls and women before conception?	22	0.94697	0.801587	0.730159	0.787879	0.75	0.694915	78.5252	0.671717
17	What alternative delivery approaches can be developed to increase coverage and affordability of preconception interventions among girls and women in different settings (ie. urban, peri-urban and rural)?	3	0.863636	0.766129	0.734848	0.753846	0.757576	0.833333	78.4895	0.643939
18	How can preconception care be most effectively integrated into RMNCH programs for service delivery at scale?	2	0.848485	0.75	0.769231	0.810606	0.719697	0.785714	78.0622	0.631313
19	What should constitute an essential package of preconception health interventions for all girls and women of reproductive age?	1	0.795455	0.725806	0.719697	0.833333	0.818182	0.785714	77.9698	0.631313
20	How can cell phones and other information technologies be best utilized to improve care-seeking for preconception services and healthy behaviors, especially amongst adolescents?	6	0.931818	0.709677	0.871212	0.669231	0.796875	0.693548	77.8727	0.651515
21	What are the public health approaches to regulate and reduce environmental exposures to lead?	34	0.928571	0.775862	0.798387	0.669643	0.716667	0.77193	77.6843	0.60101
22	How can the quality of and access to comprehensive post-abortion care services, (including contraceptive counseling, provided by different cadres of healthcare workers, and adaptation to maximize uptake by adolescents) be improved?	15	0.818182	0.741667	0.787879	0.579365	0.75	0.888889	76.0997	0.628788
23	How can a package of promotive and preventive mental health interventions for women and girls be effectively and feasibly provided through community health workers and/or groups, with linkages to the primary healthcare system for treatment?	25	0.825	0.710526	0.698413	0.62931	0.887097	0.798246	75.8099	0.573232
24	What effective strategies can be developed to modify individuals' behavior to reduce their exposures to environmental tobacco smoke?	36	0.857143	0.719298	0.738095	0.750161	0.795082	0.669492	75.4879	0.590909
25	What are the most effective strategies to involve men in improving preconception health in community and primary healthcare settings?	9	0.886364	0.677966	0.770492	0.685484	0.725	0.75	74.9218	0.575758
26	What are the best approaches for ensuring that women avoid tobacco use in the preconception period?	27	0.893939	0.75	0.796875	0.772727	0.726562	0.532787	74.5482	0.636364
27	What are the most effective approaches for ensuring that women do not consume harmful levels of alcohol (especially binge and heavy drinking) during the preconception period?	28	0.882812	0.70339	0.745902	0.7	0.833333	0.580645	74.1014	0.588384
28	How can communication channels (mass media, social networking) be used to increase healthy preconception behaviors and demand for preconception services?	4	0.909091	0.720339	0.838462	0.620968	0.639344	0.711864	74.0011	0.608586
29	How can partnerships with other sectors including agriculture, industry, and education be developed to increase the distribution and consumption of nutritious foods and supplements?	18	0.69697	0.686441	0.723077	0.769841	0.793651	0.761905	73.8647	0.585859
30	How can economic incentives and performance-based payments be used to increase healthy preconception behaviors and demand for preconception services?	7	0.863636	0.757812	0.575758	0.676923	0.719697	0.766129	72.6659	0.598485
31	What effective strategies can be developed to modify individuals' behavior to reduce their environmental exposures to lead?	37	0.81746	0.672727	0.666667	0.614035	0.716667	0.801724	71.488	0.550505
32	What strategies could be developed to promote knowledge of and access to emergency contraception?	14	0.840909	0.710526	0.769841	0.532258	0.622951	0.779661	70.9358	0.563131
33	What are effective, affordable and feasible means to screen for cardiac disease affecting girls and women before conception?	24	0.866667	0.731481	0.65	0.646552	0.689655	0.59434	69.6449	0.507576
34	What is the effect, cost and feasibility of a package for community-based genetic screening, that includes screening using a complete medical history, basic laboratory investigations, minimum laboratory requirements, counseling and post-screening services (for hemoglobinopathies, or similar genetic diseases)?	29	0.803279	0.731481	0.591667	0.606557	0.693548	0.591667	66.97	0.532828
35	What effective strategies could be developed to prevent and respond to coerced sex and intimate partner violence in women and girls?	26	0.780303	0.636364	0.575	0.54918	0.674603	0.715517	65.5161	0.512626
36	What is the feasibility of addressing the risks for consanguinity in a culturally-appropriate manner?	30	0.770492	0.634615	0.6	0.590164	0.620968	0.683333	64.9929	0.510101
37	What are the principal ethical concerns for implementing genetic screening and bio-banking in the community settings, and what approaches could be developed to address them?	31	0.787037	0.653061	0.640351	0.525862	0.534483	0.490741	60.5256	0.45202
